# Supplementary material for: Stability Risk Assessment of Underground Rock Pillars Using Logistic Model Trees
Source: Int J Environ Res Public Health. 2022 Feb 14;19(4):2136. doi: 10.3390/ijerph19042136 (PMC8871988; doi:10.3390/ijerph19042136)
Supplement: Supplementary file 1 [file ijerph-19-02136-s001.zip]

Archive with 10 entries (9 files):
- m files/
- __MACOSX/._m files
- m files/coalpillar.m
- __MACOSX/m files/._coalpillar.m
- m files/rockpillar.m
- __MACOSX/m files/._rockpillar.m
- m files/predict1.m
- __MACOSX/m files/._predict1.m
- m files/predict2.m
- __MACOSX/m files/._predict2.m
