# Supplementary material for: Stability Risk Assessment of Underground Rock Pillars Using Logistic Model Trees
Source: Int J Environ Res Public Health. 2022 Feb 14;19(4):2136. doi: 10.3390/ijerph19042136 (PMC8871988; doi:10.3390/ijerph19042136)
Supplement: Supplementary file 1 [file ijerph-19-02136-s001.zip › m files/coalpillar.m]

clear all
prompt = 'Please input the value of underground depth (m)  ';
H = input(prompt);
prompt = 'Please input the value of pillar width (m)  ';
w = input(prompt);
prompt = 'Please input the value of bord width (m)  ';
B = input(prompt);
prompt = 'Please input the value of pillar height (m)  ';
h = input(prompt);
r = w/h;
if r>4.31
   disp(predict2(H,w,B,h,r,10));
else
    if r<=1.54
       disp(predict2(H,w,B,h,r,1));    
    else
      if H>143.26
         disp(predict2(H,w,B,h,r,9));
      else
         if w<=7.5
             if h>3.96
                 disp(predict2(H,w,B,h,r,4));
             else
                 if B<=5
                    disp(predict2(H,w,B,h,r,2));
                 else
                    disp(predict2(H,w,B,h,r,3));
                 end
             end
         else
             if H<=68.6
              disp(predict2(H,w,B,h,r,5));
             else
               if B>6.6
                disp(predict2(H,w,B,h,r,8));
               else
                   if B>6.43
                      disp(predict2(H,w,B,h,r,7));
                   else
                      disp(predict2(H,w,B,h,r,6));
                   end
               end  
            end
         end
     end
   end
end
