# Supplementary material for: Stability Risk Assessment of Underground Rock Pillars Using Logistic Model Trees
Source: Int J Environ Res Public Health. 2022 Feb 14;19(4):2136. doi: 10.3390/ijerph19042136 (PMC8871988; doi:10.3390/ijerph19042136)
Supplement: Supplementary file 1 [file ijerph-19-02136-s001.zip › m files/rockpillar.m]

clear all
prompt = 'Please input the value of pillar width (m)  ';
w = input(prompt);
prompt = 'Please input the value of pillar height (m)  ';
h = input(prompt);
prompt = 'Please input the value of ratio of pillar width to height   ';
r = input(prompt);
prompt = 'Please input the value of Uniaxial compressive strength of rock (MPa)  ';
UCS = input(prompt);
prompt = 'Please input the value of Average pillar stress (MPa)  ';
p = input(prompt);
if p<=52.4
   disp(predict1(w,h,r,UCS,p,1));
else
    if r>1.61
      if p>76
      disp(predict1(w,h,r,UCS,p,8));  
      else
      disp(predict1(w,h,r,UCS,p,7));
      end    
    else
      if p>92.4
        disp(predict1(w,h,r,UCS,p,6));
      else
         if UCS<=121
             disp(predict1(w,h,r,UCS,p,2));
         else
             if p<=58.6
              disp(predict1(w,h,r,UCS,p,3));
             else
               if p<=78.6
                disp(predict1(w,h,r,UCS,p,4));
               else
                 disp(predict1(w,h,r,UCS,p,5));
               end
             end  
         end
      end
    end
end
   
   
