# Supplementary material for: Stability Risk Assessment of Underground Rock Pillars Using Logistic Model Trees
Source: Int J Environ Res Public Health. 2022 Feb 14;19(4):2136. doi: 10.3390/ijerph19042136 (PMC8871988; doi:10.3390/ijerph19042136)
Supplement: Supplementary file 1 [file ijerph-19-02136-s001.zip › m files/predict1.m]

function y=predict1(w,h,r,UCS,p,LM)
 if LM==1
     F1 =-0.91+0.06*w-0.02*h+1.61*r+0.03*UCS-0.12*p;
     F2 = 3.03-0.06*w+0.04*h+0.14*r-0.07*p;
     F3 = 10.15-0.01*w+0.01*h-18.09*r-0.03*UCS+0.25*p;
 elseif LM==2
     F1 =-0.29+0.07*w-0.21*h+0.07*r+0.06*UCS-0.39*p;
     F2 = 97.07-1.26*w-0.02*h-7.19*r-1.55*p;
     F3 =-93.43+1.18*w+0.07*h+4.74*r-0.04*UCS+1.63*p;
 elseif LM==3
     F1 = 18.93+0.12*w-0.28*h-r+0.06*UCS-0.47*p;
     F2 = 5.39-0.01*w-0.03*h-3.02*r;
     F3 =-3.66-0.07*w+0.1*h+1.07*r-0.02*UCS+0.09*p;
 elseif LM==4
     F1 =17.65+0.29*w-0.42*h-3.21*r+0.06*UCS-0.4*p;
     F2 =-1.05-0.05*h-2.34*r+0.08*p;
     F3 = 46.91-0.45*w+0.15*h-35.86*r-0.06*UCS-0.26*p;
 elseif LM==5
     F1 = 8.22+0.21*w-0.35*h-2.3*r+0.06*UCS-0.47*p;
     F2 =-59.67-0.13*w-0.08*h-17.17*r+0.11*UCS+0.64*p;
     F3 = 63.53-0.04*w+0.15*h+15.07*r-0.14*UCS-0.57*p;
 elseif LM==6
     F1 =-3.59+0.03*w-0.15*h+0.93*r+0.06*UCS-0.33*p;
     F2 =-8.93-0.03*w-0.06*h-1.58*r-0.03*p;
     F3 = 12.17-0.03*w+0.11*h-1.06*r-0.03*UCS+0.11*p;
 elseif LM==7
     F1 =-27.03+0.26*w-0.02*h+9.89*r+0.12*UCS-0.18*p;
     F2 = 352.78-0.2*w+0.02*h-0.89*r-0.03*UCS-6.35*p;
     F3 = 15.48-0.17*w-0.01*h-5.85*r-0.08*UCS+0.13*p;
 else
     F1 = 10.24-0.29*w-12.14*h+6.82*r+0.2*UCS-0.25*p;
     F2 = 20.3+1.02*w+0.02*h+15.21*r-0.15*UCS-0.29*p;
     F3 = 42.74-0.77*w-0.01*h-48.27*r+0.02*UCS+0.51*p;
 end
   Ps=exp(F1)/(exp(F1)+exp(F2)+exp(F3));
   Pu=exp(F2)/(exp(F1)+exp(F2)+exp(F3));
   Pf=exp(F3)/(exp(F1)+exp(F2)+exp(F3));
   A=[Ps,Pu,Pf];
   [m,p]=max(A);
   if p==1
       str='The rock pillar is predited to be stable ';
   elseif p==2
       str='The rock pillar is predited to be unstable';
   elseif p==3
       str='The rock pillar is predited to be failure';
   end
   y=str;
  
