# Supplementary material for: Stability Risk Assessment of Underground Rock Pillars Using Logistic Model Trees
Source: Int J Environ Res Public Health. 2022 Feb 14;19(4):2136. doi: 10.3390/ijerph19042136 (PMC8871988; doi:10.3390/ijerph19042136)
Supplement: Supplementary file 1 [file ijerph-19-02136-s001.zip › m files/predict2.m]

function y=predict2(H,w,B,h,r,LM)
 if LM==1
      F1 =-8.58-0.03*H+1.22*w+0.12*B-0.11*h+0.51*r;
      F2 =-F1;
 elseif LM==2
      F1 = 498.57-0.04*w-101.31*B+0.59*h+0.32*r;
      F2 =-F1;
 elseif LM==3
      F1 = 2.1-0.03*H+0.59*w-B+0.59*h+0.63*r;
      F2 =-F1
 elseif LM==4
      F1 =-6.11-0.01*H+0.03*w+0.02*B-0.11*h+0.16*r;
      F2 =-F1;
 elseif LM==5
     F1 = 5.75-0.02*H+0.15*B+0.09*h+0.2*r;
     F2 =-F1;
 elseif LM==6
     F1 =-8.04+0.01*H+0.01*w+1.15*B+0.16*h+0.11*r;
     F2 =-F1;
 elseif LM==7
     F1 =-6.01-0.02*w-0.19*B+0.2*h+0.19*r;
     F2 =-F1;
 elseif LM==8
    F1 = 3.41-0.04*w+0.32*B+0.16*h+0.2*r;
    F2 =-F1;
 elseif LM==9
    F1 =-7.2-0.02*H+0.12*w+0.15*B+0.03*h+0.27*r;
    F2 =-F1;
 else
    F1 = 3.4-0.01*H+0.09*w+0.12*B+0.53*r;
    F2 =-F1;
 end
   Ps=exp(F1)/(exp(F1)+exp(F2))
   Pf=exp(F2)/(exp(F1)+exp(F2))
   A=[Ps,Pf];
   [m,p]=max(A);
   if p==1
       str='The coal pillar is predited to be stable ';
   else
       str='The coal pillar is predited to be failure';
   end
   y=str;
